# Supplementary material for: Erk1/2-Dependent HNSCC Cell Susceptibility to Erastin-Induced Ferroptosis
Source: Cells. 2023 Jan 16;12(2):336. doi: 10.3390/cells12020336 (PMC9856753; doi:10.3390/cells12020336)
Supplement: Supplementary file 1 [file cells-12-00336-s001.zip]

Archive with 1 entries (1 files):
- cells-2125561-supplementary.pdf
